# Supplementary material for: Androgen receptor expression predicts different clinical outcomes for breast cancer patients stratified by hormone receptor status
Source: Oncotarget. 2016 Jun 7;7(27):41285–93. doi: 10.18632/oncotarget.9778 (PMC5173059; doi:10.18632/oncotarget.9778)
Supplement: Supplementary file 2 [file oncotarget-07-41285-s002.xls]

## Sheet: Sheet1
Table S1:AR expression in breast cancer
	luminal	HER2	TNBC	overall
	N(%)	N(%)	N(%)	N(%)
high expression	103(52.3)	32(34.4)	37(25.7)	172(39.6%)
low expression	35(17.8)	34(36.6)	7(4.9)	76(17.5%)
negative	59(29.9)	27(29.0)	100(69.4)	186(42.9%)
total	197(100)	93(100)	144(100)	434(100)
