# Supplementary material for: Androgen receptor expression predicts different clinical outcomes for breast cancer patients stratified by hormone receptor status
Source: Oncotarget. 2016 Jun 7;7(27):41285–93. doi: 10.18632/oncotarget.9778 (PMC5173059; doi:10.18632/oncotarget.9778)
Supplement: Supplementary file 3 [file oncotarget-07-41285-s003.xls]

## Sheet: Sheet1
Table S2:Correlations between patient characteristics and the expression status of AR(androgen receptor) and BRCA1 in TNBC
Clinical-pathological	cases	AR				cases	BRCA1（nuclear）
characteristics		ARlow	ARhigh	p valuea			BRCA1-	BRCA1+	p valuea
		（% of total）	（% of total）				（% of total）	（% of total）
Age (years)
≤50	71（49.3）	56（38.9）	15（10.4）	0.113		64（47.4）	48(35.6)	16(11.9)	0.887
＞50	73（50.7）	49（34.0）	24（16.7）			71（52.6）	54(40.0)	17(12.6)
Menopausal status
Pre	69（47.9）	50（34.7）	19（13.2）	0.907		63（46.7）	44(32.6)	19(14.1)	0.148
Post	75（52.1）	55（38.2）	20（13.9）			72（53.3）	58(43.0)	14(10.4)
TNM stageb
I	48（33.3）	32（22.2）	16（11.1）	0.457		46（34.3）	37(27.6)	9(6.7)	0.091
II	75（52.1）	56（38.9）	19（13.2）			69（51.5）	49(36.6)	20(14.9)
III	21（14.6）	16（11.1）	5（3.5）			19（14.2）	15(11.2)	4(3.0)
Pathologicalstageb
I	2（1.5）	0（0）	2（1.5）	0.08		1（0.8）	0(0.0)	1(0.8)	0.497
II	83（61.9）	67（50）	16（11.9）			80（63.5）	57(45.2)	23(18.3)
III	49（36.6）	32（23.9）	17（12.7）			45（35.7）	37(29.4)	8(6.3)
Tumor size (cm)
T1(≤2)	67（46.5）	48（33.3）	19（13.2）	0.856		62（46.6）	47(35.3)	15(11.3)	0.053
T2 (＞2–5)	67（46.5）	49（34.0）	18（12.5）			62（46.6）	47(35.3)	15(11.3)
T3 (＞5)	10（7.0）	8（5.6）	2（1.4）			9（6.8）	7(5.3)	2(1.5)
Node status
Negative	90(62.5)	65（45.1）	25（17.4）	0.745		83(61.5)	58(43.0)	25(18.5)	0.382
Positive	54(37.5)	40（27.8）	14（9.7）			52(38.5)	44(32.6)	8(5.9)
Local recurrence
Negative	108（85.7）	79（62.7）	29（23.0）	0.048		100（84.7）	71(60.2)	29(24.6)	0.035
Positive	18（14.3）	9（7.1）	9（7.1）			18（15.3）	17(14.4)	1(0.8)
Anthracyclines based chemo
Negative	36(25.0)	26(18.1)	10(6.9)	0.914		35(25.9)	30(22.2)	5(3.7)	0.104
Positive	108(75.0)	79(54.9)	29(20.1)			100(74.1)	72(53.3)	28(20.7)
Taxane based chemo
Negative	119(83.2)	91(63.6)	28(19.6)	0.025		112(83.6)	81(60.4)	31(23.1)	0.064
Positive	24(16.8)	13(9.1)	11(7.7)			22(16.4)	20(14.9)	2(1.5)
Distant metastasis
Negative	100(79.4)	73(57.9)	27(21.4)	0.13		90(76.9)	64(54.7)	26(22.2)	0.142
Positive	26(20.6)	15(11.9)	11(8.7)			27(23.1)	23(19.7)	4(3.4)
Abbreviations: ER, estrogen receptor; PR, progesterone receptor; HER2, human epidermal growth factor receptor 2; AR, androgen receptor
Bold values are significant (P<0.05).
a Compared using Student's t test or Pearson's χ2 test.
b Classified according to the National Comprehensive Cancer Network guidelines.
